# Supplementary material for: ROS1-positive non-small cell lung cancer: from genomics to treatment decisions
Source: Front Oncol. 2026 Feb 2;16:1739598. doi: 10.3389/fonc.2026.1739598 (PMC12907153; doi:10.3389/fonc.2026.1739598)
Supplement: Supplementary Table 1 — Most frequent TRAEs (10% or more, all grades) described with crizotinib, entrectinib, repotrectinib, taletrectinib, and zidesamtinib summarizes the most frequent toxicities of crizotinib (39), entrectinib (45), repotrectinib (58), taletrectinib (59), and zidesamtinib (61) based on the data available to date. As the report and classification of AEs may vary from one trial to another, these data are not comparative. [file Table1.xlsx]

## Sheet: Feuil1
	Crizotinib		Entrectinib		Repotrectinib		Taletrectenib		Zidesamtinib
	n = 53		n = 224		n = 426		n = 352		n = 432
	Any grade (%)	Grade ≥3 (%)	Any grade (%)	Grade ≥3 (%)	Any grade (%)	Grade ≥3 (%)	Any grade (%)	Grade ≥3 (%)	Any grade (%)	Grade ≥3 (%)
Any AEs	1	0.36	0.94	0.43	0.96	0.29	0.99	0.33	NR	NR
Fatigue	0.21	0	0.276	0.004	0.16	0.01	NR	NR	0.16	0.007
Dizziness	0.19	0	0.37	0.004	0.58	0.03	0.156	0.003	NR	NR
Decreased appetite	0.15	0.02	0.049	0	NR	NR	0.156	0.003	NR	NR
Dysgueusia	0.19	0	0.4	0.004	0.5	0	0.151	0	NR	NR
Nausea	0.51	0.02	0.2	0.009	0.12	<1%	0.443	0.011	NR	NR
Vomiting	0.38	0.04	0.156	0.009	NR	NR	0.412	0.006	NR	NR
Constipation	0.34	0	0.317	0	0.26	0	0.136	0	0.17	0
Diarrhea	0.45	0	0.303	0.027	NR	NR	0.614	0.031	NR	NR
Peripheral oedema	0.47	0	0.214	0.004	NR	NR	NR	NR	0.36	0.007
Weight gain	NR	NR	0.343	0.112	0.12	0.02	NR	NR	0.11	0.01
Muscular weakness	NR	NR	0.067	0.009	0.14	0.01	NR	NR	NR	NR
Neutropenia	0.15	0.09	0.05	0.031	NR	NR	0.165	0.045	NR	NR
Anemia	NR	NR	0.134	0.018	0.26	0.04	0.318	0.026	NR	NR
Increased AST/ALT	0.36	0.04	0.12	0.018	0.18	0.01	0.702	0.063	0.11	NR
Increased blood creatinine	NR	NR	0.218	0.004	NR	NR	0.156	0	NR	NR
Increased blood CPK	NR	NR	0.035	0.009	0.17	0.04	0.142	0.011	0.16	0.035
Increased blood bilirubin	NR	NR	NR	NR	NR	NR	0.173	0.009	NR	NR
Hypophosphatemia	0.17	0.15	0.013	0.004	NR	NR	NR	NR	NR	NR
Bradycardia	0.21	0	NR	NR	NR	NR	NR	NR	NR	NR
QT prolongation	NR	NR	NR	NR	NR	NR	0.179	0.034	NR	NR
Vision disorder	0.87	0	0.054	0	NR	NR	NR	NR	NR	NR
Rash	0.13	0	0.022	0.004	NR	NR	NR	NR	NR	NR
Paraesthesia	NR	NR	0.183	0.009	0.3	0.01	NR	NR	NR	NR
Ataxia	NR	NR	NR	NR	0.2	0	NR	NR	NR	NR
Headache	NR	NR	NR	NR	0.1	0	NR	NR	NR	NR
Memory impairment	NR	NR	NR	NR	0.13	<1%	NR	NR	NR	NR
Myalgia	NR	NR	0.155	0.009	NR	NR	NR	NR	NR	NR
Arthralgia	NR	NR	0.12	0.004	NR	NR	NR	NR	NR	NR
Dysphagia	NR	NR	0.103	0	NR	NR	NR	NR	NR	NR
Dyspnea	NR	NR	NR	NR	0.08	<1%	NR	NR	0.15	0.03
